# Supplementary material for: Data on microplastics in the digestive tracts of 19 fish species from the Yellow Sea, China
Source: Data Brief. 2019 May 12;25:103989. doi: 10.1016/j.dib.2019.103989 (PMC6626890; doi:10.1016/j.dib.2019.103989)
Supplement: Multimedia component 2 [file mmc2.xlsx]

## Sheet: Table S
	Table S The shape and length of individual MP and length and weight of MP source fish
		Station	Latin name	Fish Length（cm）	Fish weight（g）	MP shapes	MP length（μm）
		A01	Liparis tanakae	8.24	6.142	Pellets	172.294
		A01	Liparis tanakae	8.24	6.142	Fibers	1100.91
		A01	Liparis tanakae	10.4	12.111	Fibers	2053.16
		A02	Ammodytes personatus	8.1	1.151	Fibers	122.453
		A02	Ammodytes personatus	9.14	1.889	Fibers	182.498
		A02	Ammodytes personatus	9.92	2.945	Fibers	218.046
		A02	Ammodytes personatus	9.14	1.889	Fibers	267.117
		A02	Ammodytes personatus	9.14	1.889	Fibers	410.396
		A02	Ammodytes personatus	8.1	3.066	Fibers	578.168
		A02	Ammodytes personatus	8.9	2.112	Fibers	638.296
		A02	Ammodytes personatus	9.14	1.889	Fibers	649.851
		A02	Ammodytes personatus	8.06	2.255	Fibers	900.288
		A02	Ammodytes personatus	8.64	1.851	Fibers	1040.5
		A02	Ammodytes personatus	9.14	1.889	Fibers	1156.93
		A02	Ammodytes personatus	9.14	2.642	Fibers	2246.37
		A02	Ammodytes personatus	8.64	1.851	Fibers	2354.24
		A02	Ammodytes personatus	9.14	1.889	Fibers	2678.44
		A03	Ammodytes personatus	9.82	3.527	Fibers	207.591
		A03	Ammodytes personatus	9.04	2.652	Fibers	346.985
		A03	Ammodytes personatus	9.5	3.301	Fibers	414.988
		A03	Ammodytes personatus	9.5	3.301	Fibers	542.855
		A03	Ammodytes personatus	10.52	3.795	Fibers	832.227
		A03	Ammodytes personatus	8.42	2.031	Fibers	883.32
		A03	Ammodytes personatus	9.48	2.996	Fibers	3232.23
		A04	Ammodytes personatus	14.86	12.575	Fibers	168.401
		A04	Ammodytes personatus	16	18.21	Pellets	235.718
		A04	Ammodytes personatus	17.82	20.485	Pellets	437.222
		A04	Ammodytes personatus	14.44	11.802	Fibers	702.44
		A04	Ammodytes personatus	14.48	12.574	Pellets	1546.22
		A04	Ammodytes personatus	14.72	12.423	Fibers	1923.31
		A04	Enchelyopus elongatus	12.82	8.395	Pellets	109.353
		A04	Enchelyopus elongatus	13.52	9.952	Fibers	188.208
		A04	Enchelyopus elongatus	13.4	9.675	Pellets	191.294
		A04	Enchelyopus elongatus	10.68	5.482	Fibers	227.786
		A04	Enchelyopus elongatus	11.3	4.692	Pellets	258.323
		A04	Enchelyopus elongatus	12.8	8.46	Fibers	314.745
		A04	Enchelyopus elongatus	12.42	7.495	Pellets	344.163
		A04	Enchelyopus elongatus	13.26	9.542	Fibers	439.428
		A04	Enchelyopus elongatus	13.58	10.19	Fibers	472.179
		A04	Enchelyopus elongatus	12.82	8.395	Fibers	633.418
		A04	Enchelyopus elongatus	14.1	11.731	Pellets	703.611
		A04	Enchelyopus elongatus	10.42	4.628	Fibers	894.959
		A04	Enchelyopus elongatus	11.26	5.951	Fragments	1480.95
		A04	Enchelyopus elongatus	14.1	11.731	Fibers	1962.3
		A04	Enchelyopus elongatus	13.58	10.19	Fibers	2232.63
		A04	Enchelyopus elongatus	12.48	7.875	Fibers	3534.54
		A04	Liparis tanakae	8.62	5.681	Pellets	159.223
		A04	Liparis tanakae	10.12	9.231	Fibers	196.728
		A04	Liparis tanakae	10.62	11.391	Fibers	385.315
		A04	Liparis tanakae	14.16	26.761	Pellets	791.243
		A04	Liparis tanakae	9.6	7.715	Fibers	1109.91
		A04	Liparis tanakae	13.54	22.703	Fibers	1315.59
		A04	Liparis tanakae	11	14.789	Fibers	1765.65
		A04	Pholis fangi	13.78	11.581	Pellets	107.944
		A04	Pholis fangi	17.9	21.237	Fibers	111.234
		A04	Pholis fangi	16.26	16.859	Fibers	242.502
		A04	Pholis fangi	15.78	17.263	Pellets	280.717
		A04	Pholis fangi	15.38	12.364	Pellets	530.48
		A04	Pholis fangi	16.28	16.743	Fibers	545.897
		A04	Pholis fangi	13.8	10.306	Fibers	556.274
		A04	Pholis fangi	14.58	12.154	Fibers	834.923
		A04	Pholis fangi	13.98	10.689	Fibers	1353.59
		A04	Pholis fangi	14.62	13.447	Fragments	1413.78
		A04	Pholis fangi	14.58	12.154	Fibers	1562.06
		A04	Pholis fangi	15.38	12.364	Fragments	1579.42
		A04	Pholis fangi	17.9	21.237	Fibers	3168.73
		A05	Liparis tanakae	6.9	2.81	Pellets	180.474
		A05	Liparis tanakae	6.14	2.049	Fibers	441.663
		A05	Liparis tanakae	11.94	20.344	Fibers	890.667
		A05	Liparis tanakae	6.14	2.049	Fibers	1260.33
		A05	Liparis tanakae	10.22	13.299	Fibers	4513.74
		A06	Apogon lineatus	6.5	3.842	Fragments	140.27
		A06	Apogon lineatus	6.38	3.447	Fibers	226.515
		A06	Apogon lineatus	7	4.498	Fibers	273.108
		A06	Apogon lineatus	6.22	2.759	Fibers	853.623
		A06	Apogon lineatus	6.22	2.759	Fibers	3341.29
		A07	Cleisthenes herzensteini	19.56	66.496	Pellets	352.728
		A07	Liparis tanakae	6.86	2.395	Pellets	76.4915
		A07	Liparis tanakae	9.12	5.663	Fibers	190.43
		A07	Liparis tanakae	7	3.217	Pellets	379.043
		A07	Liparis tanakae	7.54	3.796	Pellets	555.97
		A07	Liparis tanakae	8.64	4.208	Fibers	987.048
		A07	Liparis tanakae	6.86	2.395	Fibers	1725.82
		A07	Liparis tanakae	8.58	4.126	Fibers	1974.54
		A08	Liparis tanakae	7.1	4.396	Pellets	141.903
		A08	Liparis tanakae	7.18	3.027	Fragments	148.496
		A08	Liparis tanakae	11.34	15.751	Fibers	341.123
		A08	Liparis tanakae	7.18	3.027	Fibers	649.756
		A08	Liparis tanakae	7.74	4.467	Fibers	1156.22
		A08	Liparis tanakae	9.5	6.225	Fibers	2376.76
		A09	Liparis tanakae	7.48	4.05	Fragments	135.782
		A09	Liparis tanakae	8.58	5.586	Pellets	151.835
		A09	Liparis tanakae	5.8	1.956	Pellets	160.807
		A09	Liparis tanakae	8.66	8.705	Fibers	255.584
		A09	Liparis tanakae	8.58	5.586	Pellets	436.684
		A09	Liparis tanakae	7.58	4.371	Fibers	1465.69
		A09	Liparis tanakae	7.68	3.675	Fibers	2700.97
		A09	Liparis tanakae	5.8	1.956	Fibers	3377.45
		A09	Pholis fangi	15.92	17.427	Pellets	110.689
		A09	Pholis fangi	14.78	12.046	Fragments	163.986
		A09	Pholis fangi	15.16	12.684	Fragments	199.498
		A09	Pholis fangi	16.12	15.529	Fragments	302.483
		A09	Pholis fangi	15.92	17.427	Pellets	343.355
		A09	Pholis fangi	11.28	4.847	Fibers	445.905
		A09	Pholis fangi	16.12	15.529	Fragments	475.934
		A09	Pholis fangi	14.78	12.046	Fibers	633.047
		A09	Pholis fangi	11.64	5.553	Fibers	696.774
		A09	Pholis fangi	15.16	12.684	Fibers	847.74
		A10	Engraulis japonicus	13	15.23	Fibers	1665.14
		A10	Eupleurogramms muticus	33.18	15.143	Pellets	660.836
		A10	Eupleurogramms muticus	27.66	7.293	Fibers	1991.43
		A10	Liparis tanakae	11.5	12.115	Fibers	3455.06
		A11	Liparis tanakae	9.98	8.198	Fibers	707.239
		A11	Liparis tanakae	8.14	5.083	Fibers	1072.88
		A11	Liparis tanakae	9.02	7.119	Fibers	1381.93
		A11	Liparis tanakae	5.64	2.281	Fibers	1575.44
		A11	Liparis tanakae	8.8	5.788	Fibers	3731.85
		A12	Decapterus maruadsi	10.78	12.515	Fibers	352.133
		A12	Decapterus maruadsi	10.98	13.342	Fragments	394.577
		A12	Decapterus maruadsi	11	13.667	Fibers	945.348
		A12	Decapterus maruadsi	10.88	12.736	Fibers	1927.18
		A13	Liparis tanakae	9.34	8.97	Fibers	647.142
		A13	Liparis tanakae	10.18	11.345	Pellets	923.932
		A13	Liparis tanakae	8.1	6.688	Fibers	1920.33
		A14	Chelidonichthys kumu	16.2	32.172	Pellets	72.0049
		A14	Chelidonichthys kumu	16.2	32.172	Fibers	132.819
		A14	Chelidonichthys kumu	15.2	27.322	Fragments	582.542
		A14	Chelidonichthys kumu	15.46	28.754	Fibers	2104.14
		A14	Pholis fangi	15.64	13.944	Fibers	174.289
		A14	Pholis fangi	14.88	13.71	Fibers	587.612
		A14	Pholis fangi	17.1	17.676	Fibers	1835.86
		A15	Cleisthenes herzensteini	7.7	3.431	Fragments	133.787
		A15	Cleisthenes herzensteini	8.5	3.865	Fibers	147.333
		A15	Cleisthenes herzensteini	7.7	3.431	Fibers	147.406
		A15	Cleisthenes herzensteini	8	3.868	Pellets	365.568
		A15	Cleisthenes herzensteini	10.74	9.828	Fibers	564.601
		A15	Cleisthenes herzensteini	8	3.832	Fibers	857.734
		A15	Cleisthenes herzensteini	8.5	3.865	Fibers	1132.12
		A15	Cleisthenes herzensteini	8	3.832	Fibers	1620.81
		A15	Cleisthenes herzensteini	7.1	2.844	Fibers	1639.8
		A15	Cleisthenes herzensteini	7	2.562	Fibers	3117.27
		A15	Liparis tanakae	10	9.432	Fragments	148.206
		A15	Liparis tanakae	9.74	9.864	Fibers	180.415
		A15	Liparis tanakae	6.2	3	Fibers	400.812
		A15	Liparis tanakae	11	15.747	Pellets	449.909
		A15	Liparis tanakae	12.3	19.948	Fibers	1118.38
		A15	Liparis tanakae	8	5.397	Fibers	1193.9
		A15	Liparis tanakae	8.6	5.956	Fibers	1675.51
		A16	Apogon lineatus	6.34	3.474	Fibers	306.105
		A16	Apogon lineatus	7	4.785	Fibers	648.406
		A16	Apogon lineatus	7.18	5.046	Fibers	3923.23
		A16	Engraulis japonicus	14.88	28.208	Fibers	229.666
		A16	Engraulis japonicus	14.5	25.361	Fibers	3058.12
		A16	Hexagrammos otakii	10.74	13.199	Fibers	213.18
		A16	Hexagrammos otakii	10.12	12.883	Pellets	259.948
		A16	Hexagrammos otakii	8.64	7.74	Fibers	704.743
		A16	Hexagrammos otakii	11.18	18.753	Fibers	2903.62
		A16	Hexagrammos otakii	10.72	15.803	Fibers	3234.69
		A17	Gadus macrocephalus	8.5	4.125	Pellets	95.6194
		A17	Gadus macrocephalus	8.64	4.549	Pellets	147.406
		A17	Gadus macrocephalus	9.2	6.056	Fibers	245.555
		A17	Gadus macrocephalus	9.1	5.738	Fragments	420.547
		A17	Gadus macrocephalus	8.4	4.092	Fibers	435.599
		A17	Gadus macrocephalus	9.46	5.294	Fibers	907.457
		A17	Gadus macrocephalus	8.9	5.415	Fibers	2360.12
		A17	Gadus macrocephalus	9.1	5.738	Fibers	2536.21
		A17	Gadus macrocephalus	8.58	4.428	Fibers	3045.97
		A17	Liparis tanakae	10.22	12.322	Pellets	701.202
		A17	Liparis tanakae	8.48	6.907	Fibers	2519.73
		A18	Engraulis japonicus	14.7	27.716	Fibers	433.419
		A18	Engraulis japonicus	15.12	25.864	Fibers	877.619
		A18	Gadus macrocephalus	8.2	3.722	Pellets	137.336
		A18	Gadus macrocephalus	10	7.34	Fibers	157.725
		A18	Gadus macrocephalus	7.36	3.857	Pellets	334.058
		A18	Gadus macrocephalus	7.62	3.023	Pellets	390.518
		A18	Gadus macrocephalus	7.9	3.491	Fibers	696.481
		A18	Gadus macrocephalus	7.12	2.321	Fibers	777.472
		A18	Gadus macrocephalus	7.8	3.654	Fibers	2085.36
		A18	Gadus macrocephalus	7.5	3.204	Fibers	4005.37
		A18	Pholis fangi	13.2	8.977	Pellets	78.8502
		A18	Pholis fangi	13	9.496	Fibers	448.287
		A19	Engraulis japonicus	14.78	24.269	Pellets	28.1388
		A19	Engraulis japonicus	14.82	28.04	Fragments	139.326
		A19	Engraulis japonicus	14.78	24.269	Fibers	687.917
		A19	Engraulis japonicus	14.6	25.632	Fibers	2919.59
		A19	Liparis tanakae	6.68	2.569	Fibers	82.0445
		A19	Liparis tanakae	6.32	8.812	Fibers	2779.51
		A20	Chelidonichthys kumu	8.44	6.194	Pellets	149.363
		A20	Chelidonichthys kumu	7.92	4.499	Fibers	236.186
		A20	Chelidonichthys kumu	8.98	7.111	Fibers	866.728
		A20	Hexagrammos otakii	9.68	11.351	Pellets	89.098
		A20	Hexagrammos otakii	9.68	11.351	Pellets	198.146
		A20	Hexagrammos otakii	8.48	6.59	Fibers	204.377
		A20	Hexagrammos otakii	10	12.979	Pellets	209.749
		A20	Hexagrammos otakii	10	12.979	Fragments	256.784
		A20	Hexagrammos otakii	8.96	8.657	Pellets	260.155
		A20	Hexagrammos otakii	8.78	8.32	Pellets	272.237
		A20	Hexagrammos otakii	7.6	4.888	Fibers	916.837
		A20	Hexagrammos otakii	11.9	23.495	Fibers	3319.11
		A20	Hexagrammos otakii	8.9	8.131	Fibers	3357.57
		A20	Liparis tanakae	10	9.797	Pellets	131.353
		A20	Liparis tanakae	9.74	11.48	Fibers	2218.79
		A20	Pholis fangi	14.72	13.81	Pellets	121.394
		A20	Pholis fangi	8.9	1.929	Fragments	229.581
		A20	Pholis fangi	8.6	1.902	Pellets	410.904
		A20	Pholis fangi	8.72	1.937	Fibers	697.179
		A20	Pholis fangi	8.54	1.742	Fibers	755.008
		A20	Pholis fangi	12.2	7.028	Fibers	992.823
		A20	Pholis fangi	14.92	16.151	Fibers	1127.29
		A20	Pholis fangi	14.72	13.81	Fibers	3148.3
		A21	Engraulis japonicus	10.32	11.614	Fibers	56.2591
		A21	Engraulis japonicus	9.82	6.683	Fragments	204.663
		A21	Engraulis japonicus	9.82	6.683	Fibers	835.794
		A21	Engraulis japonicus	10.1	7.92	Fibers	2486.65
		A21	Pholis fangi	13.74	10.895	Fibers	404.113
		A21	Pholis fangi	13.2	9.361	Fibers	1191.65
		A22	Cleisthenes herzensteini	15.14	25.736	Pellets	184.589
		A22	Cleisthenes herzensteini	15.68	26.235	Fragments	187.834
		A22	Cleisthenes herzensteini	15.64	29.746	Fragments	245.501
		A22	Cleisthenes herzensteini	15.2	26.009	Fibers	1173.51
		A22	Cleisthenes herzensteini	15.14	25.736	Fibers	2069.37
		A22	Engraulis japonicus	12.62	14.11	Pellets	82.1895
		A22	Engraulis japonicus	10.88	9.524	Fragments	137.904
		A22	Engraulis japonicus	13.78	18.361	Fibers	183.638
		A22	Engraulis japonicus	13.78	18.361	Fibers	400.309
		A22	Engraulis japonicus	11.64	10.785	Fibers	933.446
		A22	Engraulis japonicus	12.9	15.363	Fibers	1158.07
		A23	Chelidonichthys kumu	8.76	6.51	Fibers	221.317
		A23	Chelidonichthys kumu	9.36	7.071	Fibers	1058.99
		A23	Chelidonichthys kumu	8.6	5.575	Fibers	2664.54
		A23	Pampus argenteus	14.08	31.182	Fibers	219.729
		A23	Pampus argenteus	11.72	16.35	Fibers	1398.36
		A23	Setipinna taty	12.74	13.057	Fibers	62.6713
		A23	Setipinna taty	18	32.999	Fibers	228.745
		A23	Setipinna taty	16.24	23.994	Fibers	410.509
		A23	Setipinna taty	14.9	19.596	Fibers	471.692
		A23	Setipinna taty	12.54	12.017	Fibers	509.047
		A23	Setipinna taty	18	32.999	Fibers	986.931
		A23	Setipinna taty	13.22	15.213	Fibers	2772.2
		A24	Chelidonichthys kumu	11.88	18.241	Pellets	77.8202
		A24	Chelidonichthys kumu	10.28	10.585	Fibers	345.718
		A24	Chelidonichthys kumu	11.14	15.903	Pellets	430.835
		A24	Chelidonichthys kumu	10.52	11.583	Fibers	449.594
		A24	Chelidonichthys kumu	10.18	10.43	Fragments	613.467
		A24	Chelidonichthys kumu	11.88	18.241	Fibers	1195.15
		A24	Chelidonichthys kumu	10.46	12.722	Fibers	4424.08
		A24	Liparis tanakae	9	6.785	Fragments	481.578
		A24	Liparis tanakae	8.9	6.752	Fibers	796.862
		A25	Engraulis japonicus	13.78	17.719	Fibers	556.674
		A25	Engraulis japonicus	12.94	16.15	Fibers	851.149
		A25	Engraulis japonicus	14.06	18.285	Fibers	1360.79
		A25	Engraulis japonicus	13.5	17.535	Fibers	3684.18
		A25	Liparis tanakae	8.48	6.838	Fibers	220.246
		A25	Liparis tanakae	12	18.778	Fibers	417.168
		A25	Liparis tanakae	14.22	26.497	Pellets	508.605
		A26	Liparis tanakae	6.14	1.905	Pellets	230.448
		A26	Liparis tanakae	9.62	9.253	Fragments	440.427
		A26	Liparis tanakae	9.62	9.253	Fibers	813.44
		A27	Anchoviella commersonii	7.84	3.389	Fragments	168.875
		A27	Anchoviella commersonii	8	3.977	Pellets	468.904
		A27	Anchoviella commersonii	8	3.705	Fragments	621.801
		A27	Anchoviella commersonii	7.86	4.115	Fibers	641.543
		A27	Anchoviella commersonii	7.84	3.669	Fibers	932.755
		A27	Anchoviella commersonii	7.84	3.389	Fibers	1455.38
		A27	Engraulis japonicus	7.66	2.405	Pellets	121.667
		A27	Engraulis japonicus	8.02	2.753	Fragments	136.415
		A27	Engraulis japonicus	7.34	2.208	Pellets	185.53
		A27	Engraulis japonicus	8.02	2.544	Fragments	226.182
		A27	Engraulis japonicus	7.04	1.842	Pellets	321.246
		A27	Engraulis japonicus	8.46	2.971	Fibers	413.568
		A27	Engraulis japonicus	7.04	1.842	Fibers	585.019
		A27	Engraulis japonicus	7.4	2.14	Fibers	2991.57
		A28	Engraulis japonicus	8.86	3.771	Pellets	233.253
		A28	Engraulis japonicus	10.14	5.906	Fibers	235.168
		A28	Engraulis japonicus	10	6.13	Fragments	361.901
		A28	Engraulis japonicus	8.72	4.255	Fragments	409.244
		A28	Engraulis japonicus	8.44	3.371	Fragments	426.945
		A28	Engraulis japonicus	9.12	4.771	Fragments	468.462
		A28	Engraulis japonicus	9	4.56	Fibers	1820.15
		A28	Engraulis japonicus	10	6.13	Fragments	3714.91
		A28	Liparis tanakae	9.52	7.622	Pellets	223.407
		A28	Liparis tanakae	12.2	17.785	Fragments	341.753
		A28	Liparis tanakae	14.48	29.887	Fibers	346.807
		A28	Liparis tanakae	14.48	29.887	Fibers	4739.63
		A29	Liparis tanakae	6.2	2.459	Pellets	124.052
		A29	Liparis tanakae	14.3	35.743	Pellets	185.588
		A29	Liparis tanakae	12.64	23.414	Fragments	303.76
		A29	Liparis tanakae	12	18.788	Pellets	751.483
		A29	Lophius litulon	16.14	86.647	Fragments	338.374
		A29	Lophius litulon	15.52	51.156	Fibers	527.603
		A29	Lophius litulon	16.04	71.616	Fibers	2029.09
		A30	Chelidonichthys kumu	11.44	15.254	Pellets	129.954
		A30	Chelidonichthys kumu	10.02	9.589	Fibers	1773.24
		A30	Chelidonichthys kumu	10.62	10.616	Fibers	1834.35
		A30	Chelidonichthys kumu	9.68	9.42	Fibers	2748.79
		A30	Chelidonichthys kumu	10.02	9.589	Fibers	3488.93
		A30	Chelidonichthys kumu	9.66	8.682	Fibers	4076.43
		A30	Engraulis japonicus	7.54	2.23	Pellets	160.204
		A30	Engraulis japonicus	6.04	1.046	Fragments	314.922
		A30	Engraulis japonicus	8.2	3.137	Fibers	738.71
		A30	Engraulis japonicus	7.32	1.968	Pellets	813.694
		A30	Engraulis japonicus	7.5	2.135	Fibers	1067.3
		A30	Engraulis japonicus	7.3	1.964	Fibers	1193.78
		A31	Chelidonichthys kumu	9.8	8.734	Pellets	105.3
		A31	Chelidonichthys kumu	11.18	14.143	Fibers	197.973
		A31	Chelidonichthys kumu	8.2	6.238	Fibers	318.185
		A31	Chelidonichthys kumu	10.6	11.382	Fragments	322.984
		A31	Chelidonichthys kumu	10.22	9.443	Fibers	382.929
		A31	Chelidonichthys kumu	10.2	10.494	Fibers	410.076
		A31	Chelidonichthys kumu	10.8	12.611	Fibers	507.08
		A31	Chelidonichthys kumu	11.8	15.741	Fibers	726.121
		A31	Chelidonichthys kumu	10.39	10.049	Pellets	752.295
		A31	Chelidonichthys kumu	10.8	12.611	Fibers	1269.35
		A31	Chelidonichthys kumu	11.24	14.407	Fibers	1804.55
		A31	Chelidonichthys kumu	10.8	12.611	Fibers	1863.79
		A31	Chelidonichthys kumu	10.7	12.972	Fibers	2233.3
		A31	Chelidonichthys kumu	8.2	6.238	Fibers	2820.93
		A31	Engraulis japonicus	9.26	4.72	Pellets	64.6032
		A31	Engraulis japonicus	9.58	4.832	Fragments	83.617
		A31	Engraulis japonicus	9.26	4.72	Pellets	125.252
		A31	Engraulis japonicus	8.12	3.02	Pellets	135.465
		A31	Engraulis japonicus	9.58	4.832	Fibers	154.461
		A31	Engraulis japonicus	9.2	4.546	Fibers	169.439
		A31	Engraulis japonicus	9.18	4.18	Fragments	220.402
		A31	Engraulis japonicus	9.1	4.077	Fragments	236.732
		A31	Engraulis japonicus	8.78	3.715	Fibers	395.43
		A31	Engraulis japonicus	9.48	4.389	Fibers	464.959
		A31	Engraulis japonicus	9.2	3.927	Pellets	626.866
		A31	Engraulis japonicus	9.18	4.18	Fibers	1187.42
		A31	Engraulis japonicus	8.12	3.02	Fibers	1514.34
		A32	Chelidonichthys kumu	10.02	11.418	Pellets	106.781
		A32	Chelidonichthys kumu	10.1	9.78	Fibers	303.838
		A32	Chelidonichthys kumu	10.8	8.392	Fibers	612.91
		A32	Chelidonichthys kumu	10	8.439	Fibers	619.39
		A32	Chelidonichthys kumu	10.1	9.78	Fibers	1297.77
		A32	Chelidonichthys kumu	10	8.439	Fibers	1334.81
		A32	Chelidonichthys kumu	10.9	12.087	Fibers	2630.23
		A32	Chelidonichthys kumu	10	8.439	Fibers	2733.82
		A32	Liparis tanakae	15.78	58.534	Pellets	168.132
		A32	Liparis tanakae	10.18	12.176	Pellets	195.027
		A32	Liparis tanakae	7	2.354	Fragments	226.135
		A32	Liparis tanakae	15.9	61.699	Fibers	1949.45
		A32	Lophius litulon	13.68	56.568	Pellets	474.709
		A32	Lophius litulon	17.3	84.188	Fibers	641.939
		A33	Engraulis japonicus	8.02	2.601	Fragments	393.786
		A33	Engraulis japonicus	7.32	1.911	Pellets	413.714
		A33	Engraulis japonicus	7.12	1.592	Fibers	857.145
		A33	Engraulis japonicus	6.36	1.126	Fibers	2275.44
		A33	Engraulis japonicus	7.32	1.911	Fibers	3492.81
		A33	Larimichthys polyactis	7.9	3.59	Fibers	423.394
		A33	Larimichthys polyactis	8.38	4.879	Fibers	671.664
		A33	Larimichthys polyactis	7.7	3.811	Fibers	1180.23
		A33	Larimichthys polyactis	7.7	3.811	Fibers	2725.58
		A34	Engraulis japonicus	8.14	3.217	Pellets	41.3129
		A34	Engraulis japonicus	7.44	2.021	Fibers	79.8332
		A34	Engraulis japonicus	8.42	3.635	Fragments	146.921
		A34	Engraulis japonicus	7.32	2.321	Fibers	877.925
		A34	Erisphex pottii	10.2	22.225	Fibers	1970.08
		A34	Larimichthys polyactis	7.6	3.99	Fibers	26.3887
		A34	Larimichthys polyactis	6.88	2.966	Pellets	36.4603
		A34	Larimichthys polyactis	6.88	2.966	Pellets	36.4605
		A34	Larimichthys polyactis	6.88	2.966	Pellets	36.4606
		A34	Larimichthys polyactis	6.88	2.966	Pellets	36.4617
		A34	Larimichthys polyactis	6.88	2.966	Pellets	36.4619
		A34	Larimichthys polyactis	6.88	2.966	Pellets	36.4622
		A34	Larimichthys polyactis	6.88	2.966	Pellets	36.4628
		A34	Larimichthys polyactis	6.88	2.966	Pellets	36.4635
		A34	Larimichthys polyactis	6.88	2.966	Pellets	36.4644
		A34	Larimichthys polyactis	6.88	2.966	Pellets	36.4644
		A34	Larimichthys polyactis	6.88	2.966	Pellets	36.4646
		A34	Larimichthys polyactis	6.88	2.966	Pellets	36.465
		A34	Larimichthys polyactis	6.88	2.966	Pellets	36.4652
		A34	Larimichthys polyactis	6.88	2.966	Pellets	36.4661
		A34	Larimichthys polyactis	6.88	2.966	Pellets	36.4674
		A34	Larimichthys polyactis	6.88	2.966	Pellets	36.4674
		A34	Larimichthys polyactis	6.88	2.966	Pellets	36.4686
		A34	Larimichthys polyactis	7.32	2.838	Fibers	53.0591
		A34	Larimichthys polyactis	7.18	3.192	Fibers	112.375
		A34	Larimichthys polyactis	7.88	3.981	Fibers	436.2
		A35	Larimichthys polyactis	7.14	2.938	Fibers	230.011
		A35	Larimichthys polyactis	7.78	3.699	Fibers	235.852
		A35	Larimichthys polyactis	7.74	3.631	Fibers	255.295
		A35	Larimichthys polyactis	7.74	3.631	Pellets	620.264
		A36	Erisphex pottii	6.92	5.645	Fibers	15.9423
		A36	Erisphex pottii	7.78	8.89	Fibers	214.113
		A36	Erisphex pottii	8.5	12.15	Fibers	670.343
		A36	Erisphex pottii	7.54	6.615	Fibers	1880.69
		A36	Liparis tanakae	9.88	9.502	Pellets	123.764
		A36	Liparis tanakae	8.44	7.023	Fibers	206.734
		A36	Liparis tanakae	8.44	7.023	Pellets	320.713
		A36	Liparis tanakae	8.58	6.739	Fibers	570.981
		A36	Liparis tanakae	7.9	6.435	Fibers	1058.05
		A37	Engraulis japonicus	9.02	4.147	Fibers	321.246
		A37	Engraulis japonicus	9.78	5.445	Fibers	394.125
		A37	Engraulis japonicus	9.68	5.603	Fragments	612.521
		A37	Engraulis japonicus	9.26	4.61	Fibers	1152.16
		A37	Engraulis japonicus	9.02	4.147	Fibers	1725.42
		A38	Chelidonichthys kumu	10.54	10.346	Fibers	193.754
		A38	Chelidonichthys kumu	11.1	12.299	Fibers	218.885
		A38	Chelidonichthys kumu	11.84	17.253	Fibers	244.087
		A38	Chelidonichthys kumu	11.32	13.439	Fibers	530.404
		A38	Chelidonichthys kumu	12.1	16.02	Fibers	748.496
		A38	Chelidonichthys kumu	12.32	17.353	Fibers	986.87
		A38	Chelidonichthys kumu	10.66	10.901	Fibers	1224.01
		A38	Chelidonichthys kumu	10.78	12.559	Fibers	1449.41
		A38	Chelidonichthys kumu	10.9	12.829	Fibers	1769.35
		A38	Chelidonichthys kumu	10.72	10.587	Fibers	2180.22
		A38	Chelidonichthys kumu	12.6	18.724	Fibers	4613
		A38	Engraulis japonicus	10.28	6.729	Fibers	742.712
		A39	Anchoviella commersonii	7.4	2.593	Fibers	75.5053
		A39	Anchoviella commersonii	7.38	2.865	Fibers	402.832
		A39	Anchoviella commersonii	7.62	2.832	Fibers	433.687
		A39	Anchoviella commersonii	7.62	2.832	Fibers	469.16
		A39	Anchoviella commersonii	8.3	3.295	Fibers	1385.54
		A39	Anchoviella commersonii	7.5	2.653	Fibers	3345.22
		A39	Engraulis japonicus	7.52	2.65	Fragments	72.6
		A39	Engraulis japonicus	7.18	2.1	Pellets	81.136
		A39	Engraulis japonicus	7.7	2.368	Pellets	108.578
		A39	Engraulis japonicus	7.92	2.797	Pellets	124.888
		A39	Engraulis japonicus	7.92	2.797	Fibers	174.659
		A39	Engraulis japonicus	7.28	2.439	Pellets	203.766
		A39	Engraulis japonicus	7.28	2.439	Fibers	410.226
		A39	Engraulis japonicus	6.92	1.806	Pellets	412.828
		A39	Engraulis japonicus	8.02	3.223	Fibers	2008.35
		A40	Decapterus maruadsi	8.92	6.322	Fibers	192.025
		A40	Decapterus maruadsi	8.92	6.322	Fibers	951.372
		A40	Engraulis japonicus	8.86	4.195	Pellets	218.046
		A40	Engraulis japonicus	8.9	4.435	Fibers	438.274
		A40	Engraulis japonicus	8.34	3.827	Fibers	874.228
		A40	Engraulis japonicus	8.58	3.863	Fibers	1729.7
		A40	Engraulis japonicus	8.34	3.827	Fibers	1858.67
		A40	Engraulis japonicus	8.9	4.435	Fibers	2944.37
		A40	Engraulis japonicus	9.14	4.555	Fibers	3881.59
		A40	Engraulis japonicus	8.52	3.667	Fibers	3989.82
		A40	Eupleurogramms muticus	37.68	23.727	Fibers	337.862
		A40	Eupleurogramms muticus	37.92	23.588	Fibers	1462.29
		A40	Eupleurogramms muticus	41.4	28.895	Fibers	2696.22
		A41	Chelidonichthys kumu	14.96	31.338	Pellets	134.509
		A41	Chelidonichthys kumu	11.7	16.399	Fibers	370.296
		A41	Chelidonichthys kumu	12.44	21.43	Fibers	650.737
		A41	Chelidonichthys kumu	11.7	16.399	Fibers	1821.44
		A41	Erisphex pottii	7.3	10.588	Fibers	425.978
		A41	Erisphex pottii	7.5	9.029	Fibers	614.388
		A41	Erisphex pottii	6.26	3.718	Fibers	1437.69
		A41	Erisphex pottii	7.42	10.077	Fibers	1764.5
		A41	Erisphex pottii	7.3	10.588	Fibers	2599.18
		A41	Liparis tanakae	11.46	23.854	Fibers	2878.72
		A42	Chelidonichthys kumu	11.78	17.384	Pellets	498.766
		A42	Chelidonichthys kumu	11.78	17.384	Fragments	505.224
		A42	Chelidonichthys kumu	12.34	17.506	Fibers	2234.5
		A42	Engraulis japonicus	11.4	10.52	Pellets	180.415
		A42	Engraulis japonicus	12.42	14.682	Fibers	283.226
		A42	Engraulis japonicus	12.42	14.682	Fibers	392.699
		A42	Engraulis japonicus	11.8	13.251	Fragments	2618.7
		A42	Engraulis japonicus	12.46	14.931	Fibers	2683.58
		A42	Erisphex pottii	8.48	12.137	Fibers	117.693
		A42	Erisphex pottii	7.8	9.727	Fibers	233.267
		A42	Erisphex pottii	7.72	9.208	Fibers	494.893
		A42	Erisphex pottii	10.26	8.057	Fibers	778.144
		A42	Erisphex pottii	10	16.405	Fibers	1536.15
		A42	Liparis tanakae	13.24	23.367	Pellets	1543.48
		A42	Liparis tanakae	13.24	23.367	Fibers	3202.62
		A43	Engraulis japonicus	9.48	5.886	Fragments	131.353
		A43	Engraulis japonicus	9	5.28	Fibers	414.857
		A44	Engraulis japonicus	10.94	8.673	Fibers	191.195
		A44	Engraulis japonicus	10.46	8.101	Pellets	283.54
		A44	Engraulis japonicus	11.16	9.417	Fibers	329.734
		A44	Engraulis japonicus	11.16	9.417	Fragments	490.185
		A44	Engraulis japonicus	11.18	9.013	Fragments	594.074
		A44	Engraulis japonicus	11.14	9.361	Fragments	614.58
		A44	Erisphex pottii	7.58	9.175	Pellets	102.672
		A44	Erisphex pottii	6.58	4.835	Fibers	613.484
		A44	Erisphex pottii	8.02	9.899	Fibers	1086.09
		A44	Erisphex pottii	8.02	9.899	Fibers	2593.91
		A45	Chelidonichthys kumu	12.04	15.609	Pellets	90.2753
		A45	Chelidonichthys kumu	11.96	16.657	Pellets	110.249
		A45	Chelidonichthys kumu	11.16	12.586	Fibers	345.479
		A45	Chelidonichthys kumu	14.24	30.311	Pellets	365.245
		A45	Chelidonichthys kumu	11.16	12.586	Fibers	466.945
		A45	Chelidonichthys kumu	14.24	30.311	Pellets	486.02
		A45	Chelidonichthys kumu	11.6	14.809	Fibers	524.511
		A45	Chelidonichthys kumu	11.92	17.045	Fibers	2492.27
		A45	Chelidonichthys kumu	11.16	12.586	Fibers	3386.33
		A46	Decapterus maruadsi	9.8	9.823	Pellets	75.5053
		A46	Decapterus maruadsi	9	6.925	Pellets	94.1814
		A46	Decapterus maruadsi	8.96	7.115	Fibers	175.335
		A46	Decapterus maruadsi	10.42	11.095	Fragments	205.971
		A46	Decapterus maruadsi	9.52	9.702	Fibers	283.067
		A46	Decapterus maruadsi	9.34	7.942	Fibers	409.294
		A46	Decapterus maruadsi	9.92	10.895	Fibers	704.559
		A46	Decapterus maruadsi	10.68	13.628	Fibers	892.207
		A46	Decapterus maruadsi	9.52	9.702	Fibers	1013.25
		A46	Decapterus maruadsi	10.42	11.095	Fibers	1274.74
		A46	Decapterus maruadsi	10.4	12.556	Fibers	1931.68
		A46	Decapterus maruadsi	10.52	11.421	Fibers	2235.9
		A46	Decapterus maruadsi	9.52	9.702	Fibers	2367.6
		A46	Decapterus maruadsi	9.52	9.702	Fibers	3838.66
		A46	Decapterus maruadsi	10.68	13.628	Fibers	4104.44
		A46	Erisphex pottii	8.5	15.975	Fibers	213.101
		A46	Erisphex pottii	8.24	14.287	Pellets	477.772
		A46	Erisphex pottii	8.42	12.424	Fragments	1036.36
		A46	Erisphex pottii	8.42	12.424	Fibers	1851.47
		A47	Engraulis japonicus	11.62	11.685	Pellets	166.289
		A47	Engraulis japonicus	11.42	10.194	Fibers	302.614
		A47	Engraulis japonicus	11.76	11.629	Fibers	597.18
		A47	Engraulis japonicus	11.04	12.767	Fragments	1122.41
		A47	Engraulis japonicus	12	12.889	Fibers	1457.93
		A48	Decapterus maruadsi	8.88	6.607	Pellets	290.832
		A48	Decapterus maruadsi	8.7	5.85	Fibers	432.637
		A48	Decapterus maruadsi	9.06	7.32	Fibers	531.172
		A48	Decapterus maruadsi	8.2	5.348	Fibers	560.299
		A48	Decapterus maruadsi	9.32	7.729	Fibers	906.902
		A48	Decapterus maruadsi	8.76	6.457	Fibers	2462.74
		A48	Decapterus maruadsi	9.06	7.32	Fibers	4094.91
		A48	Engraulis japonicus	7.92	2.267	Fibers	1958.43
		A49	Decapterus maruadsi	11	13.224	Fibers	234.377
		A49	Decapterus maruadsi	11	13.224	Fragments	453.338
		A49	Decapterus maruadsi	11.3	14.333	Fibers	704.355
		A49	Decapterus maruadsi	11.2	15.127	Fibers	1979.6
		A49	Psenopsis anomala	9.9	15.172	Fibers	412.305
		A49	Psenopsis anomala	10.18	18.904	Fibers	1021.46
		A50	Erisphex pottii	8	10.266	Pellets	176.863
		A50	Erisphex pottii	7.76	8.777	Fibers	218.046
		A50	Erisphex pottii	8.42	10.792	Fibers	850.419
		A50	Erisphex pottii	8.42	10.792	Fibers	1087.26
		A50	Erisphex pottii	7.52	9.486	Fibers	1449.63
		A51	Chelidonichthys kumu	12.58	17.909	Fibers	317.688
		A51	Chelidonichthys kumu	11.96	16.225	Fibers	399.296
		A51	Chelidonichthys kumu	11.96	16.225	Fragments	577.948
		A51	Chelidonichthys kumu	13.6	27.062	Fibers	724.405
		A51	Chelidonichthys kumu	13.06	21.972	Fibers	3179.17
		A51	Erisphex pottii	7.68	9.754	Fibers	200.266
		A51	Erisphex pottii	8.64	12.697	Pellets	280.304
		A51	Erisphex pottii	7.96	9.792	Fibers	308.536
		A51	Erisphex pottii	7.96	9.792	Fibers	499.602
		A51	Erisphex pottii	8.28	9.593	Fibers	585.84
		A51	Erisphex pottii	7.2	6.308	Fibers	979.332
		A51	Erisphex pottii	7.62	9.084	Fibers	2569.64
		A51	Erisphex pottii	7.2	6.242	Fibers	4479.1
		A52	Erisphex pottii	8.06	11.366	Fibers	380.247
		A52	Liparis tanakae	8.92	9.051	Fibers	380.493
		A52	Liparis tanakae	13.3	32.542	Fibers	1002.92
		A53	Chelidonichthys kumu	12.4	21.633	Fibers	331.028
		A53	Chelidonichthys kumu	11.44	15.925	Fibers	1324.2
		A53	Erisphex pottii	8.12	10.141	Fibers	2061.69
		A53	Liparis tanakae	11.68	21.199	Fibers	2553.93
