# Supplementary material for: Data on microplastics in the digestive tracts of 19 fish species from the Yellow Sea, China
Source: Data Brief. 2019 May 12;25:103989. doi: 10.1016/j.dib.2019.103989 (PMC6626890; doi:10.1016/j.dib.2019.103989)
Supplement: Multimedia component 3 [file mmc3.xlsx]

## Sheet: Figure 2
Station	Latitude(N)°	Longitude(E)°	MP/fish (all)
A01	38.821	122.477	0.6
A02	38.499	122.185	1.4
A03	38.509	123.024	0.35
A04	38.4874	123.803	0.56
A05	38.0035	121.71	0.5
A06	37.9999	122.526	0.5
A07	38.0307	123.515	0.5
A08	37.5159	123.978	0.3
A09	37.0085	123.532	0.9
A10	36.4724	122.023	0.2
A11	36.5068	122.988	0.5
A12	35.9937	121.482	0.2
A13	36.0462	122.469	0.3
A14	35.9705	123.523	0.35
A15	36.0325	124.319	0.43
A16	35.5142	121.043	0.2
A17	35.5223	122	0.37
A18	35.5281	123.015	0.27
A19	35.5254	124.012	0.6
A20	34.9958	120.71	0.38
A21	35.0025	121.501	0.4
A22	35.0233	122.487	0.55
A23	34.4311	121.22	0.24
A24	34.5315	122.024	0.45
A25	34.4985	123.045	0.35
A26	34.5028	123.796	0.6
A27	34.009	121.66	0.35
A28	34.0055	122.44	0.46
A29	33.9877	123.413	0.37
A30	33.511	122.213	0.6
A31	33.4956	122.879	0.54
A32	33.5468	123.942	0.35
A33	33.0169	122.19	0.45
A34	33.0055	122.412	0.87
A35	33.0155	122.993	0.4
A36	33.0154	123.464	0.3
A37	32.9801	123.959	0.5
A38	32.9904	124.289	0.4
A39	32.5019	122.231	0.75
A40	32.5179	123.04	0.34
A41	32.4872	124.04	0.27
A42	32.5537	124.782	0.38
A43	32.0329	122.625	0.2
A44	32.0215	123.553	0.5
A45	31.9983	123.971	0.9
A46	31.9901	124.486	0.63
A47	31.9785	124.782	0.5
A48	31.5435	122.779	0.2
A49	31.5001	123.056	0.3
A50	31.5098	123.502	0.5
A51	31.4812	124.037	0.43
A52	31.5242	124.554	0.15
A53	31.5573	124.818	0.13

## Sheet: Figure 3
Station	Latitude(N)°	Longitude(E)°	Fibers	Fragments	Pellets
A01	38.821	122.477	2	0	1
A02	38.499	122.185	14	0	0
A03	38.509	123.024	7	0	0
A04	38.4874	123.803	26	3	13
A05	38.0035	121.71	4	0	1
A06	37.9999	122.526	4	1	0
A07	38.0307	123.515	4	0	4
A08	37.5159	123.978	4	1	1
A09	37.0085	123.532	8	5	5
A10	36.4724	122.023	3	0	1
A11	36.5068	122.988	5	0	0
A12	35.9937	121.482	3	1	0
A13	36.0462	122.469	2	0	1
A14	35.9705	123.523	5	1	1
A15	36.0325	124.319	13	2	2
A16	35.5142	121.043	9	0	1
A17	35.5223	122	7	1	3
A18	35.5281	123.015	8	0	4
A19	35.5254	124.012	4	1	1
A20	34.9958	120.71	12	2	9
A21	35.0025	121.501	5	1	0
A22	35.0233	122.487	6	3	2
A23	34.4311	121.22	12	0	0
A24	34.5315	122.024	5	2	2
A25	34.4985	123.045	6	0	1
A26	34.5028	123.796	1	1	1
A27	34.009	121.66	6	4	4
A28	34.0055	122.44	4	6	2
A29	33.9877	123.413	2	2	3
A30	33.511	122.213	8	1	3
A31	33.4956	122.879	17	4	6
A32	33.5468	123.942	9	1	4
A33	33.0169	122.19	7	1	1
A34	33.0055	122.412	7	1	18
A35	33.0155	122.993	3	0	1
A36	33.0154	123.464	7	0	2
A37	32.9801	123.959	4	1	0
A38	32.9904	124.289	12	0	0
A39	32.5019	122.231	9	1	5
A40	32.5179	123.04	12	0	1
A41	32.4872	124.04	9	0	1
A42	32.5537	124.782	10	2	3
A43	32.0329	122.625	1	1	0
A44	32.0215	123.553	5	3	2
A45	31.9983	123.971	5	0	4
A46	31.9901	124.486	14	2	3
A47	31.9785	124.782	3	1	1
A48	31.5435	122.779	7	0	1
A49	31.5001	123.056	5	1	0
A50	31.5098	123.502	4	0	1
A51	31.4812	124.037	11	1	1
A52	31.5242	124.554	3	0	0
A53	31.5573	124.818	4	0	0
